# Supplementary material for: Design and Validation of a Custom Next-Generation Sequencing Panel in Pediatric Acute Lymphoblastic Leukemia
Source: Int J Mol Sci. 2023 Feb 23;24(5):4440. doi: 10.3390/ijms24054440 (PMC10002321; doi:10.3390/ijms24054440)
Supplement: Supplementary file 1 [file ijms-24-04440-s001.zip]

Archive with 2 entries (2 files):
- Supplemental Figures_DEF.pdf
- Supplemental Tables_V2.xlsx
