# Supplementary material for: Design and Validation of a Custom Next-Generation Sequencing Panel in Pediatric Acute Lymphoblastic Leukemia
Source: Int J Mol Sci. 2023 Feb 23;24(5):4440. doi: 10.3390/ijms24054440 (PMC10002321; doi:10.3390/ijms24054440)
Supplement: Supplementary file 1 [file ijms-24-04440-s001.zip › Supplemental Tables_V2.xlsx]

## Sheet: Supplemental Table 1
Supplemental Table 1. List of fusions covered by ALLseq.
Fusions included in ALLseq
ABL1::LSM14A	ETV6::ARNT	KMT2A::ABI2	KMT2A::MLLT1
ABL1::SLC9A3R1	ETV6::ATP2B1	KMT2A::ACACA	KMT2A::MLLT10
AFAP1::NTRK2	ETV6::CDX2	KMT2A::ACER1	KMT2A::MLLT11
AGBL4::NTRK2	ETV6::CHIC2	KMT2A::ACTN4	KMT2A::MLLT3
AKAP13::NTRK3	ETV6::DUSP16	KMT2A::ADARB2	KMT2A::MLLT4
ARHGEF2::NTRK1	ETV6::FGFR3	KMT2A::AFF1	KMT2A::MLLT6
ARID1B::ZNF384	ETV6::FLT3	KMT2A::AFF3	KMT2A::MYH11
ATF7IP::JAK2	ETV6::FRK	KMT2A::AFF4	KMT2A::MYO18A
ATF7IP::PDGFRB	ETV6::GOT1	KMT2A::APBB1IP	KMT2A::MYO1F
BCAN::NTRK1	ETV6::INO80D	KMT2A::ARHGAP26	KMT2A::NCKIPSD
BCR::ABL1	ETV6::ITPR2	KMT2A::ARHGEF12	KMT2A::NEBL
BCR::FGFR1	ETV6::JAK2	KMT2A::ARHGEF17	KMT2A::NKAIN2
BCR::JAK2	ETV6::LRP6	KMT2A::ATG16L2	KMT2A::NRIP3
BICD2::JAK2	ETV6::LYN	KMT2A::BTBD18	KMT2A::PDS5A
BMP2K::ZNF384	ETV6::MECOM	KMT2A::C11orf88	KMT2A::PICALM
BTBD1::NTRK3	ETV6::MN1	KMT2A::CASC5	KMT2A::RABGAP1L
CABIN1::ABL1	ETV6::NCOA2	KMT2A::CASP8AP2	KMT2A::RNF115
CD74::NTRK1	ETV6::NTRK2	KMT2A::CBL	KMT2A::RPS3
CEL::NTRK1	ETV6::NTRK3	KMT2A::CDK6	KMT2A::SARNP
CENPC::ABL1	ETV6::PDGFRA	KMT2A::CEP170B	KMT2A::SEPT11
CHTOP::NTRK1	ETV6::PDGFRB	KMT2A::CREBBP	KMT2A::SEPT2
CIC::DUX4	ETV6::PER1	KMT2A::CT45A2	KMT2A::SEPT5
COX5A::NTRK3	ETV6::PRDM16	KMT2A::DAB2IP	KMT2A::SEPT6
CPSF6::PDGFRB	ETV6::PTPRR	KMT2A::DCP1A	KMT2A::SEPT9
CREBBP::ZNF384	ETV6::RUNX1	KMT2A::DCPS	KMT2A::SH3GL1
CRLF2::CSF2RA	ETV6::SYK	KMT2A::ELL	KMT2A::SMAP1
DAB2IP::NTRK2	EWSR1::ZNF384	KMT2A::ENAH	KMT2A::SORBS2
DIP2C::PDGFRA	FAT1::NTRK3	KMT2A::EP300	KMT2A::TECR
DTD1::PDGFRB	FGFR1OP2::FGFR1	KMT2A::EPS15	KMT2A::TET1
EBF1::JAK2	FGFR1OP::FGFR1	KMT2A::FLNA	KMT2A::TIRAP
EBF1::PDGFRB	FIP1L1::PDGFRA	KMT2A::FNBP1	KMT2A::TOP3A
EML1::ABL1	FN1::FGFR1	KMT2A::FOXO3	KMT2A::USP2
EML4::NTRK3	FOXP1::ABL1	KMT2A::FOXO4	KMT2A::UVRAG
EP300::ZNF384	GIT2::PDGFRB	KMT2A::FRYL	KMT2A::ZFYVE19
EPHB2::NTRK1	GOLGA4::PDGFRB	KMT2A::GAS7	LMNA::NTRK1
EPOR::LAIR1	GOLGB1::PDGFRB	KMT2A::GMPS	LRRFIP1::FGFR1
EPOR::THADA	GSN::NTRK1	KMT2A::GPHN	LYN::NTRK3
EPS15::NTRK1	HIP1::PDGFRB	KMT2A::KIAA1524	MBNL1::ABL1
ERC1::PDGFRB	INPP5D::ABL1	KMT2A::LASP1	MEF2D::BCL9
ETV6::ABL1	IQGAP2::TSLP	KMT2A::LPP	MEF2D::CSF1R
ETV6::ABL2	IRF2BP2::NTRK1	KMT2A::MAML2	MEF2D::DAZAP1
ETV6::ACSL6	KANK1::PDGFRB	KMT2A::MAPRE1	MEF2D::HNRNPUL1
ETV6::ANLN	KMT2A::ABI1	KMT2A::MEF2C	MEF2D::SS18
MPRIP::NTRK1	NTRK3::ETV6	RCSD1::ABL2	TBL1XR1::CSF1R
MPRIP::PDGFRB	NTRK3::HOMER1	RIC1::JAK2	TCF3::HLF
MRPL24::NTRK1	NUP153::ABL1	RNF213::ABL1	TCF3::PBX1
MYBL1::NFIB	NUP214::ABL1	RNF213::NTRK1	TCF3::ZNF384
MYB::NFIB	OFD1::JAK2	SEC31A::JAK2	TERF2::JAK2
MYB::PCDHGA1	P2RY8::CRLF2	SET::NUP214	TFG::NTRK1
MYB::QKI	PAG1::ABL2	SFPQ::ABL1	TFG::NTRK3
MYB::RAD51B	PAX5::AUTS2	SLMAP::NTRK2	TNIP1::PDGFRB
MYB::TYK2	PAX5::JAK2	SNX2::ABL1	TP53::NTRK1
MYH9::IL2RB	PAX5::NOL4L	SPAG9::JAK2	TP63::NTRK2
MYO18A::FGFR1	PCM1::JAK2	SPECC1L::ABL1	TPM3::JAK2
MYO18A::PDGFRB	PDE4DIP::PDGFRB	SPECC1::PDGFRB	TPM3::NTRK1
MYO5A::NTRK3	PICALM::MLLT10	SPTAN1::ABL1	TPR::JAK2
NACC2::NTRK2	PPFIBP1::JAK2	SPTBN1::FLT3	TPR::NTRK1
NAV1::NTRK2	PPL::NTRK1	SQSTM1::NTRK1	TRIM24::NTRK2
NCOR1::LYN	PRDM12::ABL1	SQSTM1::NTRK2	TRIP11::PDGFRB
NDE1::PDGFRB	PRKG2::PDGFRB	SSBP2::CSF1R	VCL::NTRK2
NFASC::NTRK1	QKI::NTRK2	SSBP2::JAK2	WDR48::PDGFRB
NIN::PDGFRB	RABEP1::PDGFRB	SSBP2::NTRK1	WHSC1L1::FGFR1
NOTCH1::GABBR2	RALGPS1::ABL1	SSBP2::PDGFRB	ZC3HAV1::ABL2
NOTCH1::NUP214	RANBP2::ABL1	STIL::TAL1	ZEB2::PDGFRB
NOTCH1::SDCCAG3	RBM6::CSF1R	STRN3::JAK2	ZMIZ1::ABL1
NOTCH1::SNHG7	RBPMS::NTRK3	STRN::PDGFRA	ZMYND8::PDGFRB
NTRK1::DYNC2H1	RCSD1::ABL1	TAF15::ZNF384

## Sheet: Supplemental Table 2
Supplemental Table 2. List of SNVs and indels detected by NGS (ALLseq and OCCRA) in 25 retrospective patients
Sample	Mutations identifyed by NGS (at least one panel) and confirmed by complementary methods	VAF (%) ALLseq	VAF (%) OCCRA
DNA1	NRAS c.35G>A ( p.Gly12Asp)	35.66	34.9
	TP53 c.734G>A (p.Gly245Asp)	37.08	34.65
DNA2	NRAS c.182A>T (p.Gln61Leu)	18.04	18.64
	PTPN11 c.1508G>T (p.Gly503Val)	30.11	24.61
DNA3	NOTCH1 c.5208_5209insCGGAGCGAAGCCCCAAGGGGGGGGACGACGCCG (p.Phe1736_Met1737insArgSerGluAlaProArgGlyGlyThrThrPro)	5.53	5.5
	FBXW7 c.1394G>A (p.Arg465His)	6.1	4.9
DNA4	NOTCH1 c.5438G>C (p.Trp1813Ser)	46.19	47.35
	KMT2D c.8743C>T (p.Arg2915Ter) (KMT2D not included in ALLseq's design)	Not detected	12.3
DNA5	NOTCH1 c.7327G>C (p.Val2443Leu)	34.68	32.02
	JAK3 c.1533G>A (p.Met511Ile)	38.27	32.1
	JAK1 c.1954T>C (p.Tyr652His)	36.52	36.07
	PHF6 c.346C>T (p.Arg116Ter)	68.65	68.72
	TP53 c.785G>T ( p.Gly262Val)	11.05	11.5
	H3F3A c.82A>G (p.Lys28Glu) (H3F3A not included in ALLseq's design)	Not detected	36.4
	DNM2 c.2080G>T (p.Glu694Ter) (DNM2 not included in OCCRA design)	39.1	Not detected
DNA6	Negative sample	-	-
DNA7	TP53 c.733G>A (p.Gly245Ser)	8.2	6.29
	TP53 c.743G>A (p.Arg248Gln)	70.85	70.79
	TP53 c.844C>G (p.Arg282Gly)	12.42	14.51
	KRAS c.35G>C (p.Gly12Ala)	16.55	4.66
	KRAS c.34G>C (p.Gly12Arg)	5.26	Not detected
DNA8	NOTCH1 c.7525_7535delTTCCTCACCCC (p.Phe2509fs)	40.84	20.88
	NOTCH1 c.4817_4818insTGATAGTCC ( p.Phe1606_Lys1607insAspSerPro)	41.3	38.37
DNA9	NOTCH1 c.7525_7535delTTCCTCACCCC (p.Phe2509fs)	37.79	38.4
	NOTCH1 c.4817_4818insTGATAGTCC ( p.Phe1606_Lys1607insAspSerPro)	44.8	45.2
DNA10	KRAS c.34G>A (p.Gly12Ser)	20.7	22.3
	KRAS c.176C>G p.Ala59Gly	3.8	3.2
DNA11	KRAS c.35G>A (p.Gly12Asp)	38.66	39
DNA 12	Negative sample	-	-
DNA 13	PTPN11 c.1508G>T (p.Gly503Val)	44.19	46.36
DNA 14	IKZF1 c.1541A>G (p.His514Arg)	32.95	35.62
DNA 15	TP53 c.470T>G (p.Val157Gly)	5.13	7.85
DNA 16	NRAS c.183A>T (p.Gln61His)	47.51	44.1
DNA 17	KRAS c.57G>T (p.Leu19Phe)	44.79	34.5
	DNM2 c.367C>T (p.Arg123Ter)	44.5	Not detected
DNA 18	EP300 c.4945_4962delTGGTCCACCATGTGCATG (p.Trp1649_Met1654del)	32.46	35.22
DNA 19	Negative sample	-	-
DNA 20	Negative sample	-	-
DNA 21	Negative sample	-	-
DNA 22	NRAS c.38G>A (p.Gly13Asp)	31.68	32.44
	TP53 c.4G>A (p.Glu2Lys)	51.34	52.01
DNA 23	NOTCH1 c.4721T>C (p.Leu1574Pro)	49.07	48.4
	FBXW7 c.1436G>A (p.Arg479Gln)	40	39.9
DNA 24	Negative sample	-	-
DNA 25	FLT3 c.2501G>A (p.Arg834Gln)	4.17	4.8

## Sheet: Supplemental Table 3
Supplemental Table 3. List of CNVs detected by ALLseq and MLPA in 25 retrospective patients.
Sample	Technique	EBF1	IKZF1	JAK2	CDKN2A	CDKN2B	PAX5	ETV6	BTG1	RB1
DNA 1	NGS	-	-	-	-	-	-	-	-	-
	MLPA
DNA 2	NGS	-	-	del hetero	del homo	del homo	del hetero	-	-	-
	MLPA
DNA 3	NGS	3 copies	del homo	-	-	-	-	del hetero	-	4 copies
	MLPA	-	-							-
DNA 4	NGS	-	del hetero	-	del hetero	del hetero	-	-	-	-
	MLPA
DNA 5	NGS	-	-	-	del hetero	del hetero	-	-	-	-
	MLPA
DNA 6	NGS	-	del homo	-	del hetero	del hetero	del hetero	-	-	-
	MLPA
DNA 7	NGS	-	-	-	del homo	del homo	-	-	-	-
	MLPA
DNA 8	NGS	-	-	-	-	-	-	del hetero	-	-
	MLPA
DNA 9	NGS	-	-	del hetero	del homo	del homo	del hetero	-	-	-
	MLPA
DNA 10	NGS	-	-	-	del hetero	del hetero	-	-	-	-
	MLPA
DNA 11	NGS	-	-	-	-	-	-	-	-	-
	MLPA
DNA 12	NGS	-	del hetero	-	-	-	-	-	-	-
	MLPA
DNA 13	NGS	-	-	-	del hetero	del hetero	-	-	-	del hetero
	MLPA		del hetero				del hetero
DNA 14	NGS	-	-	-	-	-	-	-	-	-
	MLPA		del hetero
DNA 15	NGS	-	-	-	-	-	-	-	-	-
	MLPA
DNA 16	NGS	-	-	-	-	-	del hetero	del hetero	-	-
	MLPA
DNA 17	NGS	-	-	-	-	-	-	-	-	-
	MLPA
DNA 18	NGS	-	-	-	-	-	del hetero	-	-	-
	MLPA						-	del hetero
DNA 19	NGS	-	-	-	-	-	-	-	-	-
	MLPA
DNA 20	NGS	-	-	-	-	-	-	del hetero	-	-
	MLPA
DNA 21	NGS	-	-	-	-	-	del hetero	del hetero	-	-
	MLPA
DNA 22	NGS	-	-	-	del homo	del homo	-	-	-	-
	MLPA
DNA 23	NGS	-	-	-	-	-	-	del hetero	-	-
	MLPA
DNA 24	NGS	-	-	-	-	-	-	-	-	-
	MLPA
DNA 25	NGS	-	-	-	-	-	-	-	-	-
	MLPA
del hetero: copy number ratio = 1
del homo: copy number ratio = 0
copy number ratio > 2

## Sheet: Supplemental Table 4
Supplemental Table 4. Contingency table including true positive, false positive, true negative, and false negative values for analytical performance calculations
	TP	TN	FP	FN
SNVs and inDels	37	*	0	0
CNVs	35	182	4	4
Fusions	17	*	0	0
Gene Expression	25	*	0	0
True positive (TP): positive result by NGS and by the gold standard method
False positive (FP): positive result by NGS but negative by the gold standard method
True negative (TN): negative result by NGS and by the gold standard method
False negative (FN): negative result by NGS but positive by the gold standard method
*: All regions covered by ALLseq, not expected and not detected

## Sheet: Supplemental Table 5
Supplemental Table 5. List of fusions and gene expression values detected by ALLseq and alternative methods in 25 retrospective patients.
Sample	Cytogenetics and/or OCCRA	ALLseq_Fusions	TAL1 expression	CRLF2 expression	Addicional validation technique
RNA 1	TCF3::ZNF384	TCF3::ZNF384	45.88	0.11	RT-qPCR
RNA 2	KMT2A::MLLT10	KMT2A::MLLT10	0.807	56.04	RT-qPCR
RNA 3	BCR::ABL1	BCR::ABL1	52	1.44	RT-qPCR
RNA 4	TCF3::PBX1	TCF3::PBX1	0.58	1.06	RT-qPCR
RNA 5	ARID1B::ZNF384	ARID1B::ZNF384	11.74	3.79	RT-qPCR
RNA 6	PICALM::MLLT10	PICALM::MLLT10	4.26	16.61	RT-qPCR
RNA 7	Negative	Negative	4.42	37.91	RT-qPCR
RNA 8	Negative	Negative	5.63	14.55	RT-qPCR
RNA 9	Negative	Negative	11.66	0.75	RT-qPCR
RNA 10	IGH::CRLF2	CRLF2 overexpression	0.26	868.55	RT-qPCR
RNA 11	TERF::JAK2	TERF::JAK2	8.01	8.61	RT-qPCR
RNA 12	BCR::ABL1	BCR::ABL1	0.39	2.74	RT-qPCR
RNA 13	Negative	Negative	17.8	3.46	RT-qPCR
RNA 14	Negative	Negative	2.81	27.3	RT-qPCR
RNA 15	ETV6::RUNX1	ETV6::RUNX1	26.22	3.34	RT-qPCR
RNA 16	KMT2A::AFF1	KMT2A::AFF1	0.27	0.33	RT-qPCR
RNA 17	ETV6::RUNX1	ETV6::RUNX1	1.69	2.77	RT-qPCR
RNA 18	STIL::TAL	STIL::TAL1 and TAL1 overexpression	77.5	0.42	RT-qPCR
RNA 19	Negative	Negative	15.79	109.94	RT-qPCR
RNA 20	Negative	Negative	1.14	44.58	RT-qPCR
RNA 21	ETV6::RUNX1	ETV6::RUNX1	16.57	0.26	RT-qPCR
RNA 22	ETV6::RUNX1	ETV6::RUNX1	0.85	4.6	RT-qPCR
RNA 23	Negative	Negative	39.17	29.02	RT-qPCR
RNA 24	ETV6::RUNX1	ETV6::RUNX1	12.28	2.91	RT-qPCR
RNA 25	EBF1::PDGFRB	EBF1::PDGFRB	34.24	33.33	RT-qPCR

## Sheet: Supplemental Table 6
Supplemental Table 6. ALLseq repeatibility and reproducibility. A high concordance between experiments was observed for missense and nonsense variants
Pool
Gene	Variant	Expected VAF (%)	Exp 1 Rep 1 VAF (%)	Exp 1 Rep 2 VAF (%)	Exp 2 Rep 1 VAF (%)	Exp 2 Rep 2 VAF (%)	CVinter Exp1 (%)	CVinter Exp2 (%)	CVintra Rep1 (%)	CVintra Rep2 (%)
NOTCH1	p.Phe2509fs	6.55	5.97	5.72	6.55	5.68	0.0302	0.1006	0.0655	0.005
NOTCH1	p.Phe1606_Lys1607insAspSerPro	7.25	7.25	7.12	6.57	6.5	0.0128	0.0076	0.0696	0.0644
NRAS	p.Gly12Cys	17.47	17.22	17.54	17.72	18.24	0.013	0.0205	0.0202	0.0277
KRAS	p.Leu19Phe	16.37	14.72	15.8	16.08	15.87	0.05	0.0093	0.0624	0.0031
DNM2	p.Arg123Ter	21.16	22.4	21.2	22.08	21.36	0.0389	0.0234	0.0102	0.0053
DIL 1/2
Gene	Variant	Expected VAF (%)	Exp 1 Rep 1 VAF (%)	Exp 1 Rep 2 VAF (%)	Exp 2 Rep 1 VAF (%)	Exp 2 Rep 2 VAF (%)	CVinter Exp1 (%)	CVinter Exp2 (%)	CVintra Rep1 (%)	CVintra Rep2 (%)
NOTCH1	p.Phe2509fs	3.275	2.22	2.09	2.62	2.68	0.0427	0.016	0.1169	0.1749
NOTCH1	p.Phe1606_Lys1607insAspSerPro	3.625	2.31	2.35	2.74	3.05	0.0121	0.0757	0.1204	0.1833
NRAS	p.Gly12Cys	8.735	7.71	8.42	7.75	8.62	0.0622	0.0752	0.0037	0.0166
KRAS	p.Leu19Phe	8.185	7.78	8.46	7.64	7.77	0.0592	0.0119	0.0128	0.0601
DNM2	p.Arg123Ter	10.58	12.12	11.4	11.21	11.23	0.0433	0.0013	0.0552	0.0106
DIL 1/4
Gene	Variant	Expected VAF (%)	Exp 1 Rep 1 VAF (%)	Exp 1 Rep 2 VAF (%)	Exp 2 Rep 1 VAF (%)	Exp 2 Rep 2 VAF (%)	CVinter Exp1 (%)	CVinter Exp2 (%)	CVintra Rep1 (%)	CVintra Rep2 (%)
NOTCH1	p.Phe2509fs	1.6375	ND	ND	ND	ND	-	-	-	-
NOTCH1	p.Phe1606_Lys1607insAspSerPro	1.8125	1.77	1.69	1.8	1.67	0.0169	0.053	0.0119	0.0084
NRAS	p.Gly12Cys	4.3675	4.95	4.98	4.75	4.42	0.0046	0.0509	0.0292	0.0843
KRAS	p.Leu19Phe	4.0925	4.25	4.15	4.28	3.95	0.0152	0.0567	0.005	0.0349
DNM2	p.Arg123Ter	5.29	5.22	4.95	4.75	4.77	0.0375	0.003	0.0667	0.0262

## Sheet: Supplemental Table 7
Supplemental Table 7. Main patients characteristics
Patient	Karyotype/FISH	Blasts (%)	Age	Gender	Lineage
P1	NV	NA	4	Female	B
P2	46,XX[20]	NA	17	Female	T
P3	46,XY[6]	98	16	Male	B
P4	48,XY,+der(?X)t(X,14)(p22;q32),+21[20].ish t(X;14)(CRLF2+,IGH+;IGH+,CRFL2+),der(X)(CRLF2+,IGH+)[5]	NA	9	Male	NA
P5	46,XY[20]	83	2	Male	B
P6	46,XY[20]. ish t(5;14)(TLX3+;TLX3+)[5]	95	5	Male	T
P7	46,XY[20]	15	11	Male	B
P8	55,XY,+X,+4,+8,+10,+14,+15,+16,+21,+21[10]	NA	13	Male	NA
P9	46,XY[10] nuc ish(ETV6,RUNX1x3)(ETV6 con RUNX1)x2[50/100]	NA	3	Male	B
P10	49,XX,+7,+8,del(9)(p12),+21[4]/46,XX[20]	82	5	Female	B
P11	NV	NA	5	Female	B
P12	NA	NA	13	Male	B
P13	46,XY[20]	92	11	Male	B
P14	46,XX,t(1;3;11)(p32;q13~q21;q23)[10]	NA	11	Female	B
P15	54-56,XY,+X,+der(3)add(3)(q25),+5,+8,+9,+11,+14,+17,+19,+21[cp10]	51	4	Male	B
P16	46,XY[10] nuc ish(RUNX1x4~5)[150/200]	95	10	Male	B
P17	46,XX,t(7;17)(q31;q12)[2]/46,XX[18]	16	1	Female	T
P18	46,XY[5]	NA	6	Male	-
P19	NV	NA	7	Female	B
P20	46,XX[10]	NA	6	Female	B
P21	HYPERDYPLOIDY	NA	7	Female	B
P22	46,XY[20]	71	14	Male	T
P23	55,XY,+X,+4,+14,+17,+18,+18,+21,+21,+22[10]	NA	6	Male	B
P24	46,XY[20]	42	2	Male	T
P25	46,XX[20]	NA	4	Female	T
P26	54-56,XY,+X,+Y,add(1)(p36),+4,+8,+10,+13,+14,+16,+21[cp2]/46,XY[8]	5	6	Male	B
P27	NV	NA	2	Female	B
P28	46,XY[10] nuc ish(ETV6x2,RUNX1x3)(ETV6 con RUNX1)x1[71/200]	77	2	Male	B
P29	46,XX[20] nuc ish(RUNX1x2)(3`RUNX1 sep 5`RUNX1)[93/100]	97	8	Male	T
P30	46,XX[20] nuc ish(RUNX1x2)(3`RUNX1 sep 5`RUNX1)[98/100]	95	4	Female	B
P31	56,XY,+X,+4,+5,+6,+8,+10,+14,+17,+18,+21[10].	95	7	Male	B
P32	NV	91	12	Male	B
P33	NV	NA	3	Female	B
P34	46,XX[20]	NA	1	Female	B
P35	46,XX[7]	NA	14	Female	T
P36	46,XY[10]	95	11	Male	B
P37	46,XY[10]	NA	12	Male	B
P38	NV	NA	14	Male	B
P39	58-62,XX,+der(1)del(1)(p36q12),+4,+4,+5,+6,+8,+10,+10,+14,+15,+17,+18,+18,+21x5,+22[cp10]/46,XX[5]	95	3	Female	B
P40	NV	87	13	Male	T
P41	46,XX,t(1;19)(q21;p10)[2]/46,XX[9]	80	8	Female	B
P42	NA	NA	12	Female	B
P43	46,XX[20]	15	3	Female	T
NA: not available
NV: not assessable

## Sheet: Supplemental Table 8
Supplemental Table 8. SNVs, indels, CNVs, fusions and gene expression detected in 43 prospective patients by ALLseq.
	SNVs and indels
Patient	CDKN2A_Protein	CDKN2A_Nucleotide	CDKN2A_VAF (%)	CREBBP_Protein	CREBBP_Nucleotide	CREBBP_VAF (%)	ETV6_Protein	ETV6_Nucleotide	ETV6_VAF (%)	FBXW7_Protein	FBXW7_Nucleotide	FBXW7_VAF (%)	FLT3_Protein	FLT3_Nucleotide	FLT3_VAF (%)	GATA3_Protein	GATA3_Nucleotide	GATA3_VAF (%)	IKZF1_Protein	IKZF1_Nucleotide	IKZF1_VAF (%)	JAK2_Protein	JAK2_Nucleotide	JAK2_VAF (%)	JAK3_Protein	JAK3_Nucleotide	JAK3_VAF (%)	KRAS_Protein	KRAS_Nucleotide	KRAS_VAF (%)	NF1_Protein	NF1_Nucleotide	NF1_VAF (%)	NOTCH1_Protein	NOTCH1_Nucleotide	NOTCH1_VAF (%)	NRAS_Protein	NRAS_Nucleotide	NRAS_VAF (%)	PHF6_Protein	PHF6_Nucleotide	PHF6_VAF (%)	PTEN_Protein	PTEN_Nucleotide	PTEN_VAF (%)	PTPN11_Protein	PTPN11_Nucleotide	PTPN11_VAF (%)	RUNX1_Protein
1																												p.Ala146Thr	c.436G>A	41.13
2
3																																					p.Gly12Val	c.35G>T	3.2							p.Glu69Lys, p.Ala72Thr, p.Glu76Gly	c.205G>A; c.214G>A; c.227A>G	4,07; 6,32; 2,76
4																						p.Thr875Asn	c.2624C>A	41.48				p.Gly13Asp	c.38G>A	3.55							p.Gly13Asp	c.38G>A	6.46
5
6																p.Arg276Gln	c.827G>A	42																p.Leu2472fs	c.7413_7414insGG	44.93							p.Val255fs	c.763_764insG	78.09
7																						p.Asn1108Ser	c.3323A>G	52.47
8																												p.Gly13Asp	c.38G>A	23.17																p.Glu76Gln	c.226G>C	27.58
9
10																												p.Ala146Thr	c.436G>A	24.75
11
12	p.Leu78Pro	c.233T>C	2.7
13																																					p.Gly12Cys, p.Gly12Asp	c.35G>A, c.34G>T	17,93, 9,10							p.Ala72Asp, p.Glu76Lys		8,33,2,20
14																												p.Gly13Asp	c.38G>A	4.1
15
16
17
18																															p.Arg720Trp	c.2158C>T	3.68
19
20																																																	p.Ala60Val
21																			p.Ser10Phe	c.29C>T	53.43							p.Gly13Asp	c.38G>A	49.29
22
23																												p.Gly13Asp	c.38G>A	2.59							p.Gln61Arg	c.182A>G	25.21
24																																		p.Ile1680Asn|p.Leu1585Pro	c.5039T>A|c.4754T>C	9,97|17,69				p.Arg274Ter	c.820C>T	66.35
25
26																																														p.Gly60Arg	c.178G>C	2.7
27																																														p.Gly503Val	c.1508G>T	38.68
28
29							p.Gly375Ter	c.1123G>T	40.95				p.Asp835Tyr	c.2503G>T	5.21																			p.Ala1743_Phe1744insGlyProMetTyrValAlaAlaAlaAla	c.5229_5230insGGGCCCATGTACGTGGCGGCGGCCGCC	21.13
30
31				p.Gly1411Val	c.4232G>T	19.35																						p.Gly12Asp	c.35G>A	24.2							p.Gln61Arg	c.182A>G	18.45
32
33
34
35																p.Pro87_Pro88insProLeuProLeuHisPheLeu	c.263_264insCCTACCTCTGCATTTTTTGCC	45.46																						p.Arg225Ter	c.673C>T	48.47	p.Arg233fs	c.695_696insGA	85.53
36
37
38																												p.Gly13Asp; p.Gly12Asp	c.38G>A; c.35G>A	15,91; 3,95							p.Gly12Asp; p.Gly13Asp	c.38G>A; c.35G>A	11,25; 5,58
39													p.Gly846Ser	c.2536G>A	35.25
40										p.Arg465His	c.1394G>A	5.7																						p.Leu1585Arg	c.4754T>G	37.88
41
42
43																									p.Val674Ala	c.2021T>C	17
No SNVs or indels detected
[truncated: 31 more columns]

## Sheet: Supplemental Table 9
Supplemental Table 9. Primers used to confirm SNVs and indels, fusions and mRNA expression.
SANGER SEQUENCING		RT-qPCR
PRIMER	SEQUENCE (5'-3')	PRIMER	SEQUENCE (5'-3')
EP300-E30-F	CGAGGCCCTGTCTCAAAA	ABL1-E2-R	CACTCAGACCCTGAGGCTCAA
EP300-E30-R	TAAAATACGTGGCTGCATGG	AFF1-E7-R	CGTTCCTTGCTGAGAATTTG
FBXW7-E10-F	TTTTTCTGTTTCTCCCTCTGC	ARID1B-E4-F	CAGTATCTGCCGTCCCAGTC
FBXW7-E10-R	TTCATCAGGAGAGCATTTAAGG	BCR-E1-F	CTGGCCCAACGATGGCGA
FLT3-E20-F	CCGCCAGGAACGTGCTTGTCACCC	CRLF2-EXPRESION-F	ACCGAGTGGCAGTCCAAAC
FLT3-E20-R	GTTTGAAGGCATCTACACCATTAA	CRLF2-EXPRESION-R	GCACAGGCATCCCGAATCTC
IKZF1-E8-F	GGCTTCCGTGATCCTTTTGA	EBF1-E14-F	CATCACAAGCCACCAATCAG
IKZF1-UTR-R	GGTCCAGTCCAGTCTATGCT	ETV6-E5-F	CTCTGTCTCCCCGCCTGAA
KRAS-E2-F1	AACCTTATGTGTGACATGTTCTAA	JAK2-E17-R	CCACTGCAGATTTCCCACAAAG
KRAS-E2-R1	GTCCTGCACCAGTAATATGC	KMT2A-E9-F	CCGCCTCAGCCACCTACTAC
KRAS-E3-F1	CAGACTGTGTTTCTCCCTTC	MLLT10-E10-R	TTCCACTAGAGGTGTGTGCAG
KRAS-E3-R1	AATTACTCCTTAATGTCAGCTTATT	NKX2-1-EXPRESSION-F	CGTACCAGGACACCATGAGG
NOTCH1_E34_F1	GGAGACACCCCTGTTTCTGG	NKX2-1-EXPRESSION-R	CCATGAAGCGGGAGATGGC
NOTCH1_E34_F2	TTGAATGGTCAATGCGAGTG	PDGFRB-E10-R	GGAGATGATGGTGAGCACCA
NOTCH1_E34_F3	CCTGAGTCCCCTGACCAGT	PICALM-E19-F	GGAAGTGTTCCTGTAATGACGCAAC
NOTCH1_E34_R1	ACTTCTTCCTCCGTGCCTTG	RUNX1-E2-R	CGGCTCGTGCTGGCAT
NOTCH1_E34_R2	GCCACTCGCATTGACCATTC	STIL-E1-F	CGACCCCAACGTCCCAGA
NOTCH1-E26-F1	AACCCCCTGTACGACCAGTA	TAL1-E1-R	CGGTCATCCTGGGGCATATTT
NOTCH1-E26-F2	CACCAACGTGGTCTTCAAGC	TAL1-EXPRESION-F	TTCACCACCAACAATCGAGTG
NOTCH1-E27-R	ACACTGCCGGTTGTCAATCT	TAL1-EXPRESION-R	TGCCGCCATCGCTCC
NOTCH1-E28-R	GAACAGAAGCACAAAGGCGG	TCF3-E5-F	CTACGACGGGGGTCTCCAC
NOTCH1-E31-F	GTGAGGTTGACGCCGACT	TERF2-E8-F	TCCCTGGAGAGAAGAATCCCAA
NOTCH1-E31-R	CAGGTCTGTGGCTCGGTTC	TLX1-F-EXPRESSION	TGGAGAGTAACCGCAGATACACA
NRAS-E2-F	CATTTCCATTGATTATAGAAAGC	TLX1-R-EXPRESSION	CGTGCGCGGCTTCTTC
NRAS-E2-R	ATGATCCGACAAGTGAGAGA	TLX3-F-EXPRESSION	ACGGTCTCCAGCCTTGGC
NRAS-E3-F	ATAGCATTGCATTCCCTGT	TLX3-R-EXPRESSION	GCGCCGGGTCACGGT
NRAS-E3-R	CACAAAGATCATCCTTTCAGA	ZNF384-E4-R	ACAGCCCTTCTCTGGCAAC
PHF6-EX7-F	GGGGAGGAAGAAAATGAAGC
PHF6-UTR-R	CAGTGTGTATTGTATCCTGACAACA
PTPN11-EX13-F	CCTGGCTCTGCAGTTTCTCT
PTPN11-EX13-R	ATCAGAGCCTGTCCTCCTG
TP53-E5-F	TGTTCACTTGTGCCCTGACT
TP53-E6-R	TCTCTGGGAGGAGGGGTTAA
TP53-E7-F	CTTGCCACAGGTCTCCCCAA
TP53-E7-R	TCTGCTTGCCTCTGACCCCT
TP53-E8-F	TTGGGAGTAGATGGAGCCT
TP53-E9-R	AAAGTTTCCAGTCTAACACT

## Sheet: Supplemental Table 10
Supplemental Table 10. RT-PCR program for fusions detection and gene expression quantitation.
PCR program
UDG activation	1 cycle	45 ºC	10 minutes
Denaturing	1 cycle	94 ºC	5 minutes
Denaturing	45 cycles	60 ºC	10 seconds
Anneling		58 ºC	15 seconds
Extension		72 ºC	30 seconds
Melting	1 cycle	95 ºC	1 minute
		55 ºC	1 second
		99 ºC	0,07 ºC/s*
Cooling	1 cycle	40 ºC	1 minute
*Fluorescence adquisition
